# Supplementary material for: Preconditioning With Natural Microbiota Strain Ochrobactrum vermis MYb71 Influences Caenorhabditis elegans Behavior
Source: Front Cell Infect Microbiol. 2021 Dec 17;11:775634. doi: 10.3389/fcimb.2021.775634 (PMC8718863; doi:10.3389/fcimb.2021.775634)
Supplement: Supplementary file 2 [file Table_1.xlsx]

## Sheet: Table S1A
Table S1A - Genotype and origin of the natural C. elegans isolates
strain	genotype	year	origin	substrate	references
N2	N2	1956	Bristol, UK; Caenorhabditis Genetics Center (CGC)		Haber et al. 2005, Petersen et al. 2014, Petersen et al. 2015
MY6	EU4, g19	2002	Roxel, Münster, Germany	compost	Haber et al. 2005
MY8	EU3, g18	2002	Roxel, Münster, Germany	compost	Haber et al. 2005
MY684	g5	2011	Kiel, Germany	compost	Petersen et al. 2014, Petersen et al. 2015
MY2053	g20	2012	Roxel, Münster, Germany	compost	Petersen et al. 2014, Petersen et al. 2015
MY2079	g4	2012	Kiel, Germany	compost	Petersen et al. 2014, Petersen et al. 2015
MY2099	g7	2012	Kiel, Germany	isopod	Petersen et al. 2014, Petersen et al. 2015
MY2112	g2	2012	Kiel, Germany	slug	Petersen et al. 2014, Petersen et al. 2015
MY2147	g10	2012	Kiel, Germany	compost	Petersen et al. 2014, Petersen et al. 2015
MY2212	g11	2012	Kiel, Germany	isopod	Petersen et al. 2014, Petersen et al. 2015
MY2239	g13	2012	Kiel, Germany	isopod	Petersen et al. 2014, Petersen et al. 2015
MY2530	g15	2012	Kiel, Germany	compost	Petersen et al. 2014, Petersen et al. 2015

## Sheet: Table S1B
Table S1B - Overview of bacterial isolates from the natural microbiota and laboratory food bacterium of C. elegans included in this study
phylum	order	genus	species	isolate
Proteobacteria	Pseudomonadales	Acinetobacter	guillouiae	MYb10
Proteobacteria	Rhizobiales	Ochrobactrum	anthropi	MYb49
Proteobacteria	Rhizobiales	Ochrobactrum	vermis	MYb71
Proteobacteria	Rhizobiales	Ochrobactrum	pseudogrignonense	MYb237
Proteobacteria	Pseudomonadales	Pseudomonas	fluorescence	MYb11
Actinobacteria	Actinomycetales	Rhodococcus	erythropolis	MYb53
Proteobacteria	Enterobacterales	Escherichia	coli	OP50
