# Supplementary material for: Preconditioning With Natural Microbiota Strain Ochrobactrum vermis MYb71 Influences Caenorhabditis elegans Behavior
Source: Front Cell Infect Microbiol. 2021 Dec 17;11:775634. doi: 10.3389/fcimb.2021.775634 (PMC8718863; doi:10.3389/fcimb.2021.775634)
Supplement: Supplementary file 3 [file Table_2.xlsx]

## Sheet: Info
Supplementary Table S2 - Statsistics for all Figures and Supplementary Figures
Statistics for Figure 1B and C, Kruskal-Wallis, FDR-corrected and Chi-squared test
Statistics for Figure 2B, Wilcoxon signed rank, FDR-corrected
Statistics for Figure 2C, Wilcoxon rigned rank, FDR-corrected
Statistics for Figure 2D, Wilcoxon signed rank, FDR-corrected
Statistics for Figure 3A-E, Wilcoxon signed rank, FDR-corrected
Statistics for Figure 4A, Wilcoxon signed rank, FDR-corrected
Statistics for Figure 4B, Wilcoxon signed rank, FDR-corrected
Statistics for Figure 4C, Wilcoxon signed rank, FDR-corrected
Statistics for Supplementary Figure S1, Kruskal-Wallis, FDR-corrected
Statistics for Supplementary Figure S2, Wilcoxon signed rank, FDR-corrected
Statistics for Supplementary Figure S3A-I, Wilcoxon signed rank, FDR-corrected
Statistics for Supplementary Figure S4A, Wilcoxon signed rank, FDR-corrected
Statistics for Supplementary Figure S4B, Wilcoxon signed rank, FDR-corrected

## Sheet: Stats Fig. 1
Statistics for Figure 1B and C, Kruskal-Wallis, FDR-corrected and Chi-squared test (n = 15)
Differences between mean proportions on bacteria within worm strains after 2 h
Kruskal-Wallis, FDR-corrected
strain on medium	p-value	p-value corrected*
N2 on NGM	0.968066	0.968066
MY2079 on NGM	0.689283	0.919044
Differences between mean proportions on bacteria within worm strains after 24 h
Kruskal-Wallis, FDR-corrected
strain on medium	p-value	p-value corrected*
N2 on PFM	0.00378194	0.00756388
N2 on NGM	0.5129	0.5129
MY2079 on PFM	0.0138012	0.0184016
MY2079 on NGM	6.25292e-05	0.000250117
Differences between worm strains N2 and MY2079
Chi-squared test
PFM 24 h
X-squared	df	p-value
165.81	4	< 0.001
NGM 2 h
X-squared	df	p-value
124.61	5	< 0.001
NGM 24 h
X-squared	df	p-value
129.45	4	< 0.001
* FDR-corrected, significant p-values given in bold

## Sheet: Stats Fig. 2B
Statistics for Figure 2B, comparison to choice index of 0, Wilcoxon signed rank, FDR-corrected (n = 10)
MY2079
treatment	time (h)	worm strain	p-value	p-value corrected*
OP50	2	MY2079	1	1
OP50	24	MY2079	0.00195312	0.0274551
MYb10	2	MY2079	0.431641	0.54523
MYb10	24	MY2079	0.00915169	0.0274551
MYb11	2	MY2079	0.635289	0.762347
MYb11	24	MY2079	0.00915169	0.0274551
MYb53	2	MY2079	0.286321	0.404217
MYb53	24	MY2079	0.00390625	0.0274551
MYb71	2	MY2079	0.236137	0.354205
MYb71	24	MY2079	0.845703	0.922585
buffer	2	MY2079	0.0090907	0.0274551
buffer	24	MY2079	0.00476358	0.0274551
N2
treatment	time (h)	worm strain	p-value	p-value corrected*
OP50	2	N2	0.845703	0.922585
OP50	24	N2	0.921875	0.961957
MYb10	2	N2	0.184858	0.331473
MYb10	24	N2	0.125786	0.285511
MYb11	2	N2	0.105469	0.28125
MYb11	24	N2	0.193359	0.331473
MYb53	2	N2	0.192127	0.331473
MYb53	24	N2	0.322266	0.429688
MYb71	2	N2	0.130859	0.285511
MYb71	24	N2	0.236137	0.354205
buffer	2	N2	0.0090907	0.0274551
buffer	24	N2	0.00335344	0.0274551
* FDR-corrected, significant p-values given in bold

## Sheet: Stats Fig. 2C
Statistics for Figure 2C, comparison to choice index of 0, Wilcoxon rigned rank, FDR-corrected (n = 20)
treatment	worm stage	p-value	p-value corrected*
2 h vs 24 h MYb71 lawn	adult	< 0.001	< 0.001
2 h vs 24 h MYb71 lawn	L4	< 0.001	< 0.001
control 2 h vs 2 h MYb71 lawn	adult	0.371917	0.4463
control 2 h vs 2 h MYb71 lawn	L4	0.506564	0.506564
control 24 h vs 24 h MYb71 lawn	adult	0.141836	0.283672
control 24 h vs 24 h MYb71 lawn	L4	0.277355	0.416033
* FDR-corrected, significant p-values given in bold

## Sheet: Stats Fig. 2D
Statistics for Figure 2D, comparison to choice index of 0, Wilcoxon signed rank, FDR-corrected (n = 34-40)
Initially placed C. elegans after 2 h
treatment (choice)	worm strain	p-value	p-value corrected*
MYb71 vs OP50	MY2079	0.0780453	0.234136
MYb71 vs MYb71†	MY2079	0.419566	0.465032
OP50 vs OP50†	MY2079	0.465032	0.465032
Initially placed C. elegans after 24 h
treatment (choice)	worm strain	p-value	p-value corrected*
MYb71 vs OP50	MY2079	< 0.001	< 0.001
MYb71 vs MYb71†	MY2079	0.141451	0.212177
OP50 vs OP50†	MY2079	0.757107	0.757107
Naïve C. elegans after 2 h (26 h total)
treatment (choice)	worm strain	p-value	p-value corrected*
MYb71 vs. OP50	MY2079	< 0.001	< 0.001
MYb71 vs MYb71†	MY2079	0.897948	0.897948
OP50 vs OP50†	MY2079	0.809384	0.897948
* FDR-corrected, significant p-values given in bold
† control treatment, not shown in Figure 2D

## Sheet: Stats Fig. 3A-E
Statistics for Figure 3, Wilcoxon signed rank, FDR-corrected
Figure 3A, run 1, MYb71 vs OP50 (n = 16)
Comparison to choice index of 0
preconditioning	p-value	p-value corrected*
MYb71	< 0.001	< 0.001
OP50	0.0739136	0.0739136
Comparison of preconditioning treatments
preconditioning	p-value	p-value corrected*
MYb71 vs OP50	< 0.001	< 0.001
Figure 3B, run 1, MYb11 vs OP50 (n = 22)
Comparison to choice index of 0
preconditioning	p-value	p-value corrected*
MYb11	< 0.001	< 0.001
OP50	< 0.001	< 0.001
Comparison of preconditioning treatments
preconditioning	p-value	p-value corrected*
MYb11 vs OP50	0.0140591	0.0140591
Figure 3C, run 1, MYb10 vs OP50 (n = 22)
Comparison to choice index of 0
preconditioning	p-value	p-value corrected*
MYb10	0.237088	0.474177
OP50	0.903898	0.903898
Comparison of preconditioning treatments
preconditioning	p-value	p-value corrected*
MYb10 vs OP50	0.334422	0.334422
Figure 3D, run 1, MYb237 vs OP50 (n = 20)
Comparison to choice index of 0
preconditioning	p-value	p-value corrected*
MYb237	< 0.001	< 0.001
OP50	< 0.001	< 0.001
Comparison of preconditioning treatments
preconditioning	p-value	p-value corrected*
MYb237 vs OP50	< 0.001	< 0.001
Figure 3E, run 1, MYb49 vs OP50 (n = 20)
Comparison to choice index of 0
preconditioning	p-value	p-value corrected*
MYb49	0.0069314	0.0138628
OP50	0.08255	0.08255
Comparison of preconditioning treatments
preconditioning	p-value	p-value corrected*
MYb49 vs OP50	0.560833	0.560833
* FDR-corrected, significant p-values given in bold

## Sheet: Stats Fig. 4A
Statistics for Figure 4A, comparison to choice index of 0, Wilcoxon signed rank, FDR-corrected (n = 24)
RNA preconditioning	p-value	p-value corrected*
MYb71	0.0394816	0.0439688
OP50	0.0439688	0.0439688
* FDR-corrected, significant p-values given in bold

## Sheet: Stats Fig. 4B
Statistics for Figure 4B, comparison to choice index of 0, Wilcoxon signed rank, FDR-corrected
Run 1 (n = 22)
odor preconditioning	p-value	p-value corrected*
MYb71	0.211064	0.633193
OP50	0.73317	1
TSB	1	1
* FDR-corrected, significant p-values given in bold

## Sheet: Stats Fig. 4C
Statistics for Figure 4C, Wilcoxon signed rank, FDR-corrected (n = 20)
Comparison to choice index of 0
treatment (choice)	preconditioning	p-value	p-value corrected*
MYb71 vs OP50	alive MYb71	< 0.001	< 0.001
MYb71 vs OP50	heat-killed MYb71	0.0531077	0.0106215
MYb71 vs OP50	alive OP50	0.633297	0.633297
MYb71 vs OP50	heat-killed OP50	0.0825158	0.110021
Comparison of choice index after preconditioning on alive vs preconditioning on heat-killed bacteria
Preconditioned with	p-value	p-value corrected*
MYb71	0.0109837	0.0219674
OP50	0.296776	0.296776
* FDR-corrected, significant p-values given in bold

## Sheet: Stats Fig. S1
Statistics for Supplementary Figure S1, Kruskall-Wallis, FDR-corrected (n = 5)
Differences between mean proportions on bacteria within worm strains after 24 h
C. elegans strain	p-value	p-value corrected*
MY6	0.0217519	0.0522046
MY8	0.0339432	0.0577012
MY684	0.029223	0.0577012
MY2053	0.807242	0.807242
MY2079	0.00179851	0.0215821
MY2099	0.0469712	0.0626282
MY2112	0.0384674	0.0577012
MY2147	0.778115	0.807242
MY2212	0.00851209	0.0510726
MY2239	0.0183325	0.0522046
MY2530	0.017434	0.0522046
N2	0.16904	0.202848
* FDR-corrected, significant p-value given in bold

[truncated: 4 more sheets: Stats Fig. S2, Stats Fig. S3A-I, Stats Fig. S4A, Stats Fig. S4B]
